# Supplementary material for: Fusarium oxysporum f.sp. ciceri Race 1 Induced Redox State Alterations Are Coupled to Downstream Defense Signaling in Root Tissues of Chickpea (Cicer arietinum L.)
Source: PLoS One. 2013 Sep 13;8(9):e73163. doi: 10.1371/journal.pone.0073163 (PMC3772884; doi:10.1371/journal.pone.0073163)
Supplement: Table S2 — Values of error of biochemical assay indicating lipid peroxidation. (XLS) [file pone.0073163.s013.xls]

## Sheet: Sheet1
		Supporting Table S2 values of error of biochemical assay indicating lipid peroxidation.
		Column1	Column2	Column3	Column4	Column5	Column6	Column7	Column8
				CONTROL	2 DPI	3 DPI	4 DPI	7 DPI	12DPI
		1. SUSCEPTIBLE JG-62 PLANT	Lipid Peroxidation/gm fresh weight of tissue	1.31	1.77	1.225	1.655	1.58	0.95
			Error	± 0.015	± 0.03	± 0.0225	± 0.0225	± 0.0225	± 0.03
				CONTROL	2 DPI	3 DPI	4 DPI	7 DPI	12DPI
		2. RESISTANT WR-315 PLANT	Lipid Peroxidation/gm fresh weight of tissue	1.59	1.315	1.44	1.815	1.5	1.36567
			Error	± 0.0225	± 0.03	± 0.045	± 0.0315	± 0.12	± 0.0445
