# Supplementary material for: Fusarium oxysporum f.sp. ciceri Race 1 Induced Redox State Alterations Are Coupled to Downstream Defense Signaling in Root Tissues of Chickpea (Cicer arietinum L.)
Source: PLoS One. 2013 Sep 13;8(9):e73163. doi: 10.1371/journal.pone.0073163 (PMC3772884; doi:10.1371/journal.pone.0073163)
Supplement: Table S5 — Mean fold change, standard deviation and standard error of the transcripts used for qRT-PCR analyses. (XLS) [file pone.0073163.s016.xls]

## Sheet: Sheet1
		Supporting Table S5 Mean fold change, standard deviation and standard error of the transcripts used for qRT-PCR analyses.
	Column1	Column2	Column3	Column4	Column5	Column6	Column7	Column8	Column9	Column10	Column11	Column12	Column13	Column14	Column15	Column16
	GENE NAMES	JG 62 CONTROL	JG 62 1 DPI	JG 62 1.5 DPI	JG 62 2 DPI	JG 62 3 DPI	JG 62 4 DPI	JG 62 7 DPI	WR 315 CONTROL	WR315 1 DPI	WR315 1.5 DPI	WR315 2DPI	WR315 3 DPI	WR315 4 DPI	WR315 7 DPI
	1. REDOX RELATED TRANSCRIPTS
	A. ROS GENERATORS & SCAVENGERS
	1. Respiratory burst oxidase	1.06386	2.3172	1.02287	0.102058	2.60617	2.56944	1.4489	1.39095	8.80251	0.222817	10.8017	0.400483	57.761	0.580467	MEAN FOLD CHANGE
		0.379626	1.26186	0.420531	0.049407	0.74101	1.14503	0.572511	1.25098	5.91384	0.202505	6.75644	0.306549	40.7806	0.377838	STANDARD DEVIATION
		0.0421807	0.140206	0.0467256	0.00548967	0.0823344	0.127226	0.0636123	0.138998	0.657094	0.0225006	0.750716	0.034061	4.53117	0.041982	STANDARD ERROR
	2. Peroxidase	1.06548	5.63736	9.9134	0.0275952	8.50912	87.2114	1.96745	1.16593	31.9942	16.9491	416.022	0.391201	216.92	42.3365	MEAN FOLD CHANGE
		0.385321	3.17581	3.19846	0.00824916	2.26592	35.0652	0.930234	0.660331	19.8691	9.80183	163.921	0.240347	121.358	17.7693	STANDARD DEVIATION
		0.0428135	0.352868	0.355384	0.000916574	0.251769	3.89613	0.103359	0.0733701	2.20768	1.08909	18.2134	0.0267052	13.4842	1.97436	STANDARD ERROR
	3. Cationic peroxidase	1.12141	19.1867	1.13102	0.855075	4.87951	0.168611	5.64816	1.19731	0.00410152	0.427646	7.31057	1.03235	15.1125	1.67838	MEAN FOLD CHANGE
		0.559358	12.1526	0.447656	0.306124	1.7019	0.105012	3.16279	0.749642	0.00303362	0.250468	4.02088	0.704948	10.5791	1.0642	STANDARD DEVIATION
		0.0621509	1.35028	0.0497396	0.0340138	0.1891	0.011668	0.351421	0.0832935	0.000337069	0.0278297	0.446764	0.0783276	1.17545	0.118244	STANDARD ERROR
	4. Fe SOD	1.06878	4.36725	3.33327	0.0576941	1.6446	13.4614	0.658647	1.25332	6.58198	7.19338	15.6343	0.24894	42.367	4.76061	MEAN FOLD CHANGE
		0.396801	2.40855	1.15884	0.0335908	0.540591	5.44363	0.249995	0.900872	4.13786	4.37532	7.69915	0.137813	26.8616	2.60361	STANDARD DEVIATION
		0.044089	0.267617	0.12876	0.00373231	0.0600657	0.604848	0.0277772	0.100097	0.459762	0.486147	0.855461	0.0153126	2.98462	0.28929	STANDARD ERROR
	5. Glutathione S transferase	1.12157	7.52578	0.123268	2.96946	0.846313	112.736	41.9293	1.20683	1.47614	5.02442	1.33082	0.00568191	0.00315279	2.10323	MEAN FOLD CHANGE
		0.559735	4.59036	0.0500945	1.09591	0.362953	54.1735	20.306	0.775988	0.949354	3.05913	0.661443	0.00259053	0.00209429	0.992698	STANDARD DEVIATION
		0.0621928	0.51004	0.00556606	0.121767	0.0403281	6.01928	2.25622	0.0862208	0.105484	0.339904	0.0734937	0.000287836	0.000232699	0.1103	STANDARD ERROR
	B. CYTOCHROME DEPENDENT REDOX SIGNAL TRANSDUCERS
	1. FAD linked oxidase family protein	1.08374	0.694702	0.025758	0.230367	0.33848	16.9031	5.53408	1.22412	3.01232	2.67173	1.05833	0.0823094	0.000658919	0.493543	MEAN FOLD CHANGE
		0.446394	0.402478	0.0161364	0.0747905	0.172748	7.38654	2.1743	0.822979	1.82064	1.66948	0.510938	0.0408725	0.000424296	0.816201	STANDARD DEVIATION
		0.0495994	0.0447198	0.00179294	0.00831006	0.0191942	0.820726	0.241589	0.0914421	0.202293	0.185497	0.0567708	0.00454139	4.7144e-05	0.090689	STANDARD ERROR
	2. NADH cytochrome b5 reductase	1.12426	8.90396	0.000140268	0.604719	0.831588	43.97	1.32755	1.19408	1.86036	15.361	0.212817	0.00441324	0.00104827	0.0581763	MEAN FOLD CHANGE
		0.567312	5.42855	8.90131e-05	0.254974	0.302653	23.4267	0.606913	0.74066	0.982872	8.56722	0.0909934	0.00197915	0.000876897	0.0268665	STANDARD DEVIATION
		0.0630346	0.603173	9.89035e-06	0.0283304	0.0336281	2.60297	0.0674347	0.0822955	0.109208	0.951914	0.0101104	0.000219905	9.7433e-05	0.00298517	STANDARD ERROR
	3. Cytochrome b561 Fe reductase	1.07348	1.2701	0.744794	0.0555055	0.604834	37.7522	1.01262	1.24846	7.85416	5.37992	36.9077	0.784492	113.757	9.45197	MEAN FOLD CHANGE
		0.412784	0.86739	0.324699	0.0323491	0.167766	15.4684	0.445511	0.887878	5.51965	3.27673	18.3135	0.407348	71.8422	4.92411	STANDARD DEVIATION
		0.0458649	0.0963767	0.0360776	0.00359434	0.0186407	1.71871	0.0495013	0.0986532	0.613294	0.364081	2.03484	0.0452609	7.98247	0.547123	STANDARD ERROR
	C. INTRACELLULAR ROS SIGNAL TRANSDUCERS
	1. NADP dependent oxidoreductase	1.07821	0.522167	0.806707	0.304416	2.01107	9.59919	2.15409	1.50612	1.00024	1.27672	4.11863	0.218403	12.9761	1.05036	MEAN FOLD CHANGE
		0.428491	0.314222	0.319443	0.0929783	0.615619	4.17224	0.886334	1.53212	0.873888	1.08149	2.85313	0.164421	11.0573	0.750757	STANDARD DEVIATION
		0.0476101	0.0349135	0.0354937	0.0103309	0.0684021	0.463582	0.0984816	0.170235	0.0970987	0.120165	0.317015	0.018269	1.22859	0.0834175	STANDARD ERROR
	2. Quinone oxidoreductase	1.17759	3.99034	0.000303406	5.58831	1.23373	61.4622	7.52988	1.50076	0.361836	3.1631	0.272904	0.0017275	0.0442326	0.0639891	MEAN FOLD CHANGE
		0.7097	2.50703	0.000151584	2.22915	0.671971	31.7683	3.74716	1.51226	0.292463	2.8582	0.22209	0.0013035	0.0375005	0.0492362	STANDARD DEVIATION
		0.0788556	0.278559	1.68427e-05	0.247683	0.0746634	3.52981	0.416351	0.168028	0.0324959	0.317577	0.0246766	0.000144834	0.00416673	0.00547069	STANDARD ERROR
	3. Fe (II) oxidoreductase	1.07753	25.6824	3.49153	3.01859	0.67964	56.9863	11.129	1.40751	0.19265	0.9125	0.338009	0.733071	0.958959	0.156529	MEAN FOLD CHANGE
		0.426265	23.4879	1.61999	0.94277	0.280085	24.7237	8.58175	1.28778	0.150588	0.787657	0.226157	0.714719	0.824877	0.10486	STANDARD DEVIATION
		0.0473628	2.60977	0.179999	0.104752	0.0311206	2.74708	0.953528	0.143087	0.016732	0.0875174	0.0251285	0.0794132	0.091653	0.0116511	STANDARD ERROR
	4. F type thioredoxin	1.40944	0.00541178	0.000352484	1.44957	13.5434	40.0529	31.6768	1.33153	1.61474e-05	0.00573444	0.849226	1.61389	0.181345	0.0833778	MEAN FOLD CHANGE
		1.26308	0.00431783	0.000219278	0.87296	9.1842	28.1303	20.9486	1.10225	1.06208e-05	0.00463178	0.470925	0.977093	0.122683	0.0520138	STANDARD DEVIATION
		0.140342	0.000479759	2.43642e-05	0.0969955	1.02047	3.12559	2.32762	0.122472	1.18009e-06	0.000514643	0.052325	0.108566	0.0136315	0.00577931	STANDARD ERROR
	5. H+ transporting ATPase	1.08715	2.78769	1.99499	0.0643087	6.55808	12.476	0.580467	1.25592	17.9671	4.62258	34.1258	0.609468	160.713	22.4337	MEAN FOLD CHANGE
		0.457243	1.61848	0.679584	0.037936	2.80808	5.34812	0.282479	0.907754	10.607	2.94925	17.3426	0.554978	100.287	11.5733	STANDARD DEVIATION
		0.0508048	0.179832	0.0755094	0.00421511	0.312009	0.594235	0.0313866	0.100862	1.17856	0.327694	1.92695	0.0616643	11.143	1.28593	STANDARD ERROR
	2. CELLULAR TRANSPORT RELATED TRANSCRIPTS
	A. INTRACELLULAR TRANSPORTERS
	1. ABC transporter like protein	1.06759	0.703804	0.456274	1.41837	0.759291	1.62393	2.02831	1.6886	31.6104	5.90495	111.638	0.252892	233.779	215.274	MEAN FOLD CHANGE
		0.392707	0.391429	0.138896	0.43208	0.224522	0.730936	0.793546	1.97708	25.096	4.83968	80.2967	0.186916	193.516	160.344	STANDARD DEVIATION
		0.0436341	0.0434921	0.0154329	0.0480089	0.0249469	0.0812151	0.0881717	0.219675	2.78844	0.537742	8.92185	0.0207685	21.5018	17.816	STANDARD ERROR
	2. Subtrate transporter (carbohydrate)	1.06516	3.27385	1.07828	4.64073	2.24168	5.59606	4.80603	1.39427	17.1293	5.01352	441.231	0.313429	954.022	537.338	MEAN FOLD CHANGE
		0.384202	2.54661	0.414393	1.39111	0.590471	2.50448	1.99993	1.2592	11.7823	3.72111	281.027	0.239083	702.655	341.677	STANDARD DEVIATION
		0.0426891	0.282956	0.0460436	0.154568	0.0656079	0.278275	0.222215	0.139911	1.30914	0.413457	31.2253	0.0265648	78.0727	37.9641	STANDARD ERROR
	3.Heavy metal transporter/detoxyfying protein
		1.29204	59.8438	5.36668	3.97756	6.28771	61.8417	37.767	1.1788	0.2761	1.03929	0.25581	0.923254	1.87364	0.291362	MEAN FOLD CHANGE
		0.990725	53.0426	3.13079	2.07145	3.36788	46.8824	22.8735	0.697496	0.185368	0.552406	0.105433	0.430062	1.2332	0.149471	STANDARD DEVIATION
		0.110081	5.89362	0.347866	0.230161	0.374209	5.20915	2.54149	0.0774996	0.0205965	0.0613784	0.0117148	0.0477847	0.137022	0.0166079	STANDARD ERROR
	4. translocase	1.09094	7.97113	1.82911	0.743555	2.47686	5.22505	3.42812	1.28604	0.0202523	0.0397435	0.0649996	0.0104076	0.0389632	0.0201127	MEAN FOLD CHANGE
		0.469113	5.83048	0.957901	0.239467	0.793793	2.72455	1.48365	0.986146	0.0133377	0.0343211	0.0344393	0.00794432	0.0257159	0.0109984	STANDARD DEVIATION
		0.0521236	0.647831	0.106433	0.0266075	0.0881992	0.302728	0.164849	0.109572	0.00148197	0.00381346	0.00382659	0.000882702	0.00285732	0.00122205	STANDARD ERROR
	5. Polyol transporter protein	1.08311	14.2717	8.13414	5.05449	2.32715	41.6836	29.2915	1.18061	4.59348	4.43644	8.10581	0.864914	23.712	11.8158	MEAN FOLD CHANGE
		0.444404	8.34984	3.92658	1.76651	0.77387	19.3785	11.6502	0.702654	2.35596	2.49617	3.43967	0.504739	18.2869	5.15803	STANDARD DEVIATION
		0.0493782	0.927759	0.436287	0.196279	0.0859856	2.15316	1.29447	0.0780727	0.261774	0.277353	0.382185	0.0560821	2.03187	0.573115	STANDARD ERROR
	B. CELLULAR TRAFFICKING TRANSPORTERS
	1. Vacuolar sorting receptor	1.09611	3.68397	1.10667	2.4324	0.00435201	6.60689	11.3631	1.19548	6.30902	1.84631	11.1133	0.00177908	50.0141	4.08892	MEAN FOLD CHANGE
		0.485049	3.07075	0.517705	0.89963	0.00200974	3.8064	4.7351	0.744546	3.827	1.02167	5.78352	0.00140254	28.8966	3.2519	STANDARD DEVIATION
		0.0538944	0.341195	0.0575228	0.0999589	0.000223305	0.422933	0.526122	0.0827274	0.425222	0.113518	0.642614	0.000155838	3.21074	0.361323	STANDARD ERROR
	2. Clathrin coat assembly protein	1.06577	0.810574	0.282464	0.367191	0.453815	0.3014	0.409539	1.20071	2.33545	1.22572	3.14538	0.00249742	7.54634	5.85855	MEAN FOLD CHANGE
		0.386359	0.58936	0.102294	0.119779	0.130529	0.154867	0.163354	0.75909	1.33864	0.778068	1.36767	0.0017357	4.42528	4.11515	STANDARD DEVIATION
		0.0429287	0.0654845	0.0113659	0.0133088	0.0145032	0.0172075	0.0181504	0.0843433	0.148737	0.086452	0.151964	0.000192856	0.491697	0.457238	STANDARD ERROR
	3. Secretory carrier membrane protein	1.06725	2.37339	0.836229	0.696994	1.58651	1.95763	2.5797	1.24662	5.65479	2.63765	2.73933	0.313668	10.6944	3.83625	MEAN FOLD CHANGE
		0.391521	1.4448	0.419414	0.256411	0.437818	1.26795	1.08761	0.883213	3.43976	2.06317	1.32766	0.183083	7.05539	1.98385	STANDARD DEVIATION
		0.0435023	0.160533	0.0466016	0.0284902	0.0486465	0.140883	0.120845	0.0981348	0.382195	0.229242	0.147518	0.0203425	0.783932	0.220428	STANDARD ERROR
	4. Nuclear pore complex protein	1.10628	2.04554	0.825693	0.259977	3.83092	0.229408	0.246098	1.51118	29.9042	4.59918	8.43289	4.77442	11.0581	17.4919	MEAN FOLD CHANGE
		0.515576	1.2553	0.368191	0.118155	1.39192	0.11158	0.109421	1.54701	23.689	4.72049	5.63125	3.2738	11.9229	12.0795	STANDARD DEVIATION
		0.0572862	0.139477	0.0409101	0.0131283	0.154657	0.0123978	0.0121579	0.171889	2.63211	0.524499	0.625695	0.363755	1.32477	1.34217	STANDARD ERROR
	5. Intrinsic protein of tonoplast	1.06857	0.503471	0.646276	1.78786	0.194581	3.73623	2.17752	1.18274	6.80045	4.03373	31.1699	0.0100466	74.0695	20.7856	MEAN FOLD CHANGE
		0.396094	0.277886	0.200702	0.49005	0.0534196	1.54385	1.24333	0.70873	3.59701	2.23766	13.8283	0.00636888	42.3771	9.88052	STANDARD DEVIATION
		0.0440105	0.0308762	0.0223002	0.05445	0.00593551	0.171539	0.138148	0.0787478	0.399668	0.248628	1.53648	0.000707653	4.70857	1.09784	STANDARD ERROR
	C. INTRACELLULAR TRANSPORTATION SIGNAL GENERATORS
	1.TRK(A-N) signaling factor	1.0972	2.64065	0.171285	1.6889	1.28059	64.2156	0.594513	1.41331	0.51835	0.0809968	0.283979	0.966848	1.17232	0.00404868	MEAN FOLD CHANGE
		0.488367	1.53747	0.0810228	0.754906	0.929347	44.8267	0.394911	1.3065	0.380271	0.0686618	0.1739	0.631241	0.896381	0.00364287	STANDARD DEVIATION
		0.054263	0.17083	0.00900253	0.0838785	0.103261	4.98074	0.043879	0.145166	0.0422524	0.00762909	0.0193223	0.0701379	0.0995979	0.000404763	STANDARD ERROR
	2. Type II B calcium ATPase	1.19645	0.672139	0.253632	0.236381	0.147498	1.58783	0.490322	1.33969	1.65509	0.227955	2.1347	0.0830994	3.99953	1.02176	MEAN FOLD CHANGE
		0.758084	0.442373	0.13351	0.123487	0.06193	0.84574	0.31619	1.12285	1.11079	0.203586	1.21495	0.047723	3.04709	0.627909	STANDARD DEVIATION
		0.0842316	0.0491525	0.0148345	0.0137208	0.00688111	0.0939711	0.0351322	0.124761	0.123422	0.0226207	0.134994	0.00530255	0.338566	0.0697676	STANDARD ERROR
	3. TRANSCRIPTION FACTOR LIKE TRANSCRIPTS
	A. TRANSCRIPTION FACTORS CONTAINING BASIC DOMAINS
	1. bZIP transcription factor	1.10436	0.807222	0.460548	0.197842	0.780575	1.2027	0.742099	1.16754	2.33784	0.453477	5.00597	0.10275	9.22605	0.392229	MEAN FOLD CHANGE
		0.509872	0.571422	0.172034	0.067601	0.258064	0.537621	0.334144	0.665051	1.16778	0.300044	2.12887	0.0543776	5.04312	0.356381	STANDARD DEVIATION
		0.0566524	0.0634913	0.0191149	0.00751123	0.0286738	0.0597357	0.0371271	0.0738945	0.129753	0.0333382	0.236541	0.00604196	0.560346	0.0395979	STANDARD ERROR
	2. Homoeodomain leucine zipper like protein
		1.14953	0.0427311	0.12702	0.0736116	0.0619608	0.0338066	0.108049	1.16717	2.05211	0.0334182	7.62069	0.0220499	1.88462	0.000175485	MEAN FOLD CHANGE
		0.636428	0.0328775	0.0829204	0.050736	0.0229451	0.0248121	0.0657335	0.663953	1.64835	0.0232881	3.17073	0.0133272	1.21192	0.000127619	STANDARD DEVIATION
		0.0707142	0.00365305	0.00921337	0.00563733	0.00254946	0.0027569	0.00730372	0.0737726	0.183151	0.00258756	0.352303	0.0014808	0.134658	1.41799e-05	STANDARD ERROR
	3. MYB like transcription factor	1.47774	29.1428	10.8433	29.4542	17.9101	58.3972	15.2462	1.18214	6.41527	0.190273	34.9334	0.166562	69.3744	34.0197	MEAN FOLD CHANGE
		1.41873	25.4935	7.31429	19.0768	13.6952	41.7848	13.5145	0.707017	3.60876	0.126389	17.1456	0.0741406	41.9764	20.3007	STANDARD DEVIATION
		0.157637	2.83261	0.812699	2.11964	1.52169	4.64276	1.50161	0.0785574	0.400973	0.0140432	1.90507	0.00823784	4.66405	2.25563	STANDARD ERROR
	4. Helix loop helix domain containing transcription factor
		1.19619	8.14564	1.33532	0.506028	1.79456	2.45621	0.409957	1.17458	5.91828	1.20057	39.3563	0.318465	6.82499	2.4271	MEAN FOLD CHANGE
		0.756693	6.00434	0.658317	0.241695	0.877388	1.40288	0.297412	0.685419	3.00852	0.645334	16.2714	0.192935	4.52967	1.07473	STANDARD DEVIATION
		0.0840769	0.667149	0.0731463	0.026855	0.0974876	0.155875	0.0330458	0.0761576	0.33428	0.0717038	1.80794	0.0214373	0.503297	0.119415	STANDARD ERROR
	5. Zinc finger (CCHC type)	1.31085	37.8972	6.08814	0.414852	16.8764	5.84607	1.3244	1.53977	3.63136	1.99476	0.785327	0.155916	0.874865	2.09624	MEAN FOLD CHANGE
		1.03254	32.9296	3.73408	0.423816	9.62123	4.90279	1.28169	1.61202	3.05346	1.86446	0.878818	0.131283	0.858904	2.24112	STANDARD DEVIATION
		0.114726	3.65884	0.414898	0.0470907	1.06903	0.544755	0.14241	0.179114	0.339273	0.207162	0.0976465	0.014587	0.0954337	0.249013	STANDARD ERROR
	6. Heat shock family protein	1.21484	0.319953	0.0267636	0.681124	0.184182	0.955145	0.983046	1.18306	0.141736	0.682571	0.156105	0.00453893	0.00591488	0.075753	MEAN FOLD CHANGE
		0.802819	0.21449	0.01341	0.289628	0.0832123	0.516644	0.514294	0.709622	0.0746608	0.380989	0.075636	0.0020221	0.00498978	0.0375443	STANDARD DEVIATION
		0.0892021	0.0238323	0.00149	0.0321809	0.00924581	0.0574049	0.0571438	0.0788469	0.00829564	0.0423321	0.008404	0.000224678	0.00055442	0.00417159	STANDARD ERROR
	B. TRANSCRIPTION FACTOR ASSOCIATORS
	1. Polynucleotidyl transferase (FAR 1)	1.5014	2.59662	0.589553	0.240797	0.601695	3.71284	0.929605	1.21336	0.458427	0.161451	3.16294	0.0911332	0.934753	0.0825597	MEAN FOLD CHANGE
		1.46241	2.89993	0.35917	0.200452	0.362283	2.50834	1.22553	0.793872	0.384335	0.0994225	1.90775	0.0568978	0.818736	0.0614372	STANDARD DEVIATION
		0.16249	0.322215	0.0399078	0.0222724	0.0402536	0.278705	0.13617	0.088208	0.0427039	0.0110469	0.211972	0.00632198	0.0909706	0.00682636	STANDARD ERROR
	2. Initiation factor 4a	1.08712	144.738	267.844	7.22843	15.0336	71.8775	842.439	1.68243	4.21997	8.5368	0.723112	1.91409	6.9819	14.0439	MEAN FOLD CHANGE
		0.457165	99.9207	91.5139	4.13299	4.85648	30.6912	351.963	1.96448	3.52779	8.56636	0.598199	1.46985	7.75531	10.879	STANDARD DEVIATION
		0.0507961	11.1023	10.1682	0.459222	0.539608	3.41013	39.107	0.218275	0.391977	0.951818	0.0664665	0.163317	0.861701	1.20878	STANDARD ERROR
	3. Prefoldin (ILR3)	1.06322	4.49563	1.59886	0.898029	1.2815	13.5239	1.38333	1.18365	1.50827	1.4071	9.92406	0.7998	7.96226	1.44667	MEAN FOLD CHANGE
		0.377356	2.45526	0.560939	0.326625	0.354914	5.90705	0.52225	0.7113	0.78337	0.782224	4.12709	0.669532	4.45686	0.661331	STANDARD DEVIATION
		0.0419285	0.272806	0.0623266	0.0362917	0.0394349	0.656339	0.0580278	0.0790333	0.0870411	0.0869137	0.458565	0.0743924	0.495206	0.0734812	STANDARD ERROR
	4. High mobility group B like protein	1.0807	0.324604	0.405158	0.20605	0.413395	0.940046	0.432365	1.19297	2.31967	0.569441	11.0389	0.00401402	9.37955	0.77165	MEAN FOLD CHANGE
		0.436617	0.18626	0.131688	0.0617119	0.156473	0.405418	0.184804	0.737532	1.3166	0.318782	5.352	0.00192234	5.54083	0.425824	STANDARD DEVIATION
		0.048513	0.0206955	0.014632	0.00685688	0.0173858	0.0450465	0.0205338	0.081948	0.146289	0.0354202	0.594666	0.000213594	0.615647	0.0473138	STANDARD ERROR
	4. SUGAR METABOLISM RELATED TRANSCRIPTS
	1. Sucrose Synthase	1.15305	1.51753	0.00197846	1.92303	0.657698	46.819	5.90664	1.41881	3.17202	2.68632	2.55516	0.0123918	0.00256718	1.04322	MEAN FOLD CHANGE
		0.646042	0.937685	0.0010601	1.04098	0.450922	28.3502	2.7524	1.31547	2.34498	2.11413	1.82006	0.009617	0.0024365	0.798251	STANDARD DEVIATION
		0.0717824	0.104187	0.000117789	0.115665	0.0501025	3.15002	0.305822	0.146163	0.260553	0.234904	0.202229	0.00106856	0.000270722	0.0886945	STANDARD ERROR
	2. β amylase	1.07156	1.17619	0.0554257	0.628083	0.708626	18.5049	6.27183	1.21473	1.62372	0.43556	0.487282	0.0886093	0.0203702	1.86001	MEAN FOLD CHANGE
		0.406315	0.783309	0.0194136	0.199218	0.271168	8.1754	2.39944	0.797617	0.910427	0.260162	0.283106	0.0408928	0.0177074	0.920257	STANDARD DEVIATION
		0.0451461	0.0870343	0.00215707	0.0221353	0.0301298	0.908378	0.266605	0.0886241	0.101159	0.0289069	0.0314563	0.00454365	0.00196748	0.102251	STANDARD ERROR
	3. Invertase	1.26412	1.60676	5.42716e-05	0.464099	0.670368	0.964292	0.589781	1.28595	0.217511	0.205124	0.212045	0.0359499	0.0330747	0.326863	MEAN FOLD CHANGE
		0.92155	1.39646	5.05355e-05	0.227544	0.303908	0.54675	0.491072	0.985203	0.150203	0.144402	0.162123	0.0241056	0.0220195	0.234417	STANDARD DEVIATION
		0.102394	0.155162	5.61506e-06	0.0252827	0.0337676	0.06075	0.0545636	0.109467	0.0166892	0.0160447	0.0180136	0.0026784	0.00244661	0.0260464	STANDARD ERROR
	5. β 1-3 GLUCANASE	1.21432	13147.7	28.7921	41.0583	43.4045	3719.36	1993.93	1.1656	47.3769	11.6278	51.9154	164.981	4.25104	10.3151	MEAN FOLD CHANGE
		0.801477	8540.26	26.819	17.3334	23.9233	1931.84	1044.14	0.659377	27.2293	10.2208	20.375	68.2537	2.35266	4.31954	STANDARD DEVIATION
		0.089053	948.918	2.97989	1.92593	2.65814	214.649	116.016	0.0732641	3.02547	1.13565	2.26389	7.58374	0.261406	0.479949	STANDARD ERROR
