# Supplementary material for: Fusarium oxysporum f.sp. ciceri Race 1 Induced Redox State Alterations Are Coupled to Downstream Defense Signaling in Root Tissues of Chickpea (Cicer arietinum L.)
Source: PLoS One. 2013 Sep 13;8(9):e73163. doi: 10.1371/journal.pone.0073163 (PMC3772884; doi:10.1371/journal.pone.0073163)
Supplement: Table S6 — Statistical t and p value calculated by Student's t test of the transcripts used for qRT-PCR analyses. (XLS) [file pone.0073163.s017.xls]

## Sheet: Sheet1
				STUDENT t TEST J VS W
	GENE NAMES	CONTROL	1 DPI	1.5 DPI	2 DPI	3 DPI	4 DPI	7 DPI	Column1
	1. REDOX RELATED TRANSCRIPTS
	A. ROS GENERATORS & SCAVENGERS
	1. Respiratory burst oxidase								t=
									p value
	2. Peroxidase
	3. Cationic peroxidase
	4. Fe SOD
	5. Glutathione S transferase
	B. CYTOCHROME DEPENDENT REDOX SIGNAL TRANSDUCERS
	1. FAD linked oxidase family protein
	2. NADH cytochrome b5 reductase
	3. Cytochrome b561 Fe reductase
	C. INTRACELLULAR ROS SIGNAL TRANSDUCERS
	1. NADP dependent oxidoreductase
	2. Quinone oxidoreductase
	3. Fe (II) oxidoreductase
	4. F type thioredoxin
	5. H+ transporting ATPase
	2. CELLULAR TRANSPORT RELATED TRANSCRIPTS
	A. INTRACELLULAR TRANSPORTERS
	1. ABC transporter like protein
	2. Subtrate transporter (carbohydrate)
	3.Heavy metal transporter/detoxyfying protein
	4. translocase
	5. Polyol transporter protein
	B. CELLULAR TRAFFICKING TRANSPORTERS
	1. Vacuolar sorting receptor
	2. Clathrin coat assembly protein
	3. Secretory carrier membrane protein
	4. Nuclear pore complex protein
	5. Intrinsic protein of tonoplast
	C. INTRACELLULAR TRANSPORTATION SIGNAL GENERATORS
	1.TRK(A-N) signaling factor
	2. Type II B calcium ATPase
	3. TRANSCRIPTION FACTOR LIKE TRANSCRIPTS
	A. TRANSCRIPTION FACTORS CONTAINING BASIC DOMAINS
	1. bZIP transcription factor
	2. Homoeodomain leucine zipper like protein
	3. MYB like transcription factor
	4. Helix loop helix domain containing transcription factor
	5. Zinc finger (CCHC type)
	6. Heat shock family protein
	B. TRANSCRIPTION FACTOR ASSOCIATORS
	1. Polynucleotidyl transferase (FAR 1)
	2. Initiation factor 4a
	3. Prefoldin (ILR3)
	4. High mobility group B like protein
	4. SUGAR METABOLISM RELATED TRANSCRIPTS
	1. Sucrose Synthase
	2. β amylase
	3. Invertase
	5. β 1-3 GLUCANASE

## Sheet: Sheet2
	Supporting Table S6 statistical t and P value calculated by Student's 't' test of the transcripts used for qRT-PCR analyses.
				STUDENT'S 't' TEST SUSCEPTIBLE (JG 62)PLANT VS RESISTANT (WR 315)
	GENE NAMES	CONTROL	1 DPI	1.5 DPI	2 DPI	3 DPI	4 DPI	7 DPI
	1. REDOX RELATED TRANSCRIPTS
	A. ROS GENERATORS & SCAVENGERS
	1. Respiratory burst oxidase	2.2518	9.6524	15.4269	14.2522	24.7547	12.1756	11.3943	t=
		0.0266467	2.01403e-15	8.47029e-30	1.15478e-23	5.29081e-46	6.55111e-20	1.23576e-21	p value
	2. Peroxidase	1.1825	11.7891	6.1415	22.84	32.0637	9.2413	20.4186	t=
		0.239189	1.67469e-19	1.80434e-08	8.48409e-37	4.36834e-48	8.05096e-15	1.45687e-33	p value
	3. Cationic peroxidase	0.7303	14.2063	12.3408	14.4078	18.796	12.7127	10.7066	t=
		0.466382	1.39381e-23	2.0858e-23	4.75724e-24	1.23898e-35	6.77761e-21	3.61579e-18	p value
	4. Fe SOD	1.6873	4.1632	7.6327	18.2082	22.5155	9.4919	14.1145	t=
		0.0943897	5.70671e-05	1.77249e-11	3.4775e-30	7.96435e-39	4.62401e-15	1.35778e-23	p value
	5. Glutathione S transferase	0.8021	11.6153	14.4173	11.5213	20.8443	18.7287	17.6306	t=
		0.423829	2.28126e-19	5.87329e-24	1.15559e-21	4.48441e-34	5.57814e-31	2.36976e-29	p value
	B. CYTOCHROME DEPENDENT REDOX SIGNAL TRANSDUCERS
	1. FAD linked oxidase family protein	1.3494	11.1866	14.2635	14.4306	12.9877	20.5945	19.5332	t=
		0.179665	1.41222e-18	1.10109e-23	2.16981e-24	2.99733e-22	1.01704e-33	2.8917e-36	p value
	2. NADH cytochrome b5 reductase	0.6736	11.4908	16.1368	13.0285	24.5972	16.8918	18.8053	t=
		0.501629	5.25838e-19	7.07657e-27	2.80157e-23	4.66473e-39	4.14198e-28	3.71891e-31	p value
	3. Cytochrome b561 Fe reductase	1.6084	10.6054	12.669	18.1106	3.6703	9.3081	15.3622	t=
		0.110528	3.6304e-17	5.80562e-21	4.9255e-30	0.000380614	1.00958e-14	9.27484e-26	p value
	C. INTRACELLULAR ROS SIGNAL TRANSDUCERS
	1. NADP dependent oxidoreductase	2.4208	4.6331	3.7512	12.0253	25.3203	2.5716	8.5519	t=
		0.0174413	1.08399e-05	0.000304527	1.24103e-19	4.5017e-43	0.011559	1.06332e-14	p value
	2. Quinone oxidoreductase	1.7411	12.9382	9.9591	21.3548	16.5008	17.3998	17.9302	t=
		0.0843733	1.60059e-21	1.16119e-15	3.764e-35	1.78501e-27	6.38858e-29	9.28215e-30	p value
	3. Fe (II) oxidoreductase	2.1893	9.7669	12.8856	24.8838	0.6264	20.3839	11.5064	t=
		0.0309625	2.75338e-15	4.10857e-24	6.66724e-42	0.5324	1.8601e-33	1.21449e-18	p value
	4. F type thioredoxin	0.4183	11.2465	10.446	5.4473	11.6246	12.7564	13.5732	t=
		0.676328	3.80412e-18	1.2485e-16	2.67012e-07	5.2373e-19	5.64989e-21	1.85846e-22	p value
	5. H+ transporting ATPase	1.4945	12.7323	7.8137	17.6763	18.7038	13.2842	16.9891	t=
		0.137724	2.78153e-21	1.07981e-11	2.34007e-29	4.26103e-32	5.52213e-22	2.78682e-28	p value
	2. CELLULAR TRANSPORT RELATED TRANSCRIPTS
	A. INTRACELLULAR TRANSPORTERS
	1. ABC transporter like protein	2.7728	11.0825	10.1283	12.3537	15.6006	10.797	11.9692	t=
		0.00680911	7.77746e-18	5.34088e-16	3.12966e-20	1.39919e-33	2.76252e-17	1.63361e-19	p value
	2. Subtrate transporter (carbohydrate)	2.2499	10.3448	9.4594	13.9818	27.2422	12.1479	14.027	t=
		0.0267689	7.56957e-17	8.80262e-15	3.46976e-23	1.47676e-49	7.56779e-20	2.88379e-23	p value
	3.Heavy metal transporter/detoxyfying protein
		0.8412	10.1071	12.2506	16.1493	14.22	11.5081	14.7452	t=
		0.401637	5.97809e-16	1.80502e-20	5.84607e-27	6.48283e-24	1.18671e-18	1.59601e-24	p value
	4. translocase	1.6079	12.273	16.8013	25.2427	27.9631	17.1304	20.6729	t=
		0.11061	4.42437e-20	5.37532e-28	8.6837e-41	4.66769e-43	1.70559e-28	7.83553e-34	p value
	5. Polyol transporter protein	1.0554	10.0399	7.1525	7.102	14.2438	6.0704	12.3445	t=
		0.293137	1.75123e-16	4.81794e-11	9.57854e-11	7.3875e-29	8.97993e-09	1.64922e-22	p value
	B. CELLULAR TRAFFICKING TRANSPORTERS
	1. Vacuolar sorting receptor	1.0064	4.8150	5.8119	13.3482	9.4487	13.4036	11.3971	t=
		0.315981	3.50993e-06	5.31496e-08	1.87186e-22	9.20057e-17	1.91265e-22	9.17602e-22	p value
	2. Clathrin coat assembly protein	1.4258	9.383	10.8177	18.2122	31.1157	14.7255	11.9079	t=
		0.156543	1.02356e-15	1.64565e-17	2.0538e-30	1.82699e-46	1.63243e-24	2.02952e-19	p value
	3. Secretory carrier membrane protein	1.671	7.9157	7.7007	13.5935	24.1395	10.969	4.9986	t=
		0.0975605	2.38742e-12	2.04854e-11	3.97244e-23	3.91005e-45	5.75282e-18	1.91901e-06	p value
	4. Nuclear pore complex protein	2.2347	10.5693	7.1727	13.0593	2.387	8.1736	12.8487	t=
		0.027717	7.10184e-17	3.12844e-10	1.55282e-21	0.0187251	3.68943e-12	3.81651e-21	p value
	5. Intrinsic protein of tonoplast	1.2656	15.7087	13.5701	19.111	30.8712	14.9274	16.8172	t=
		0.207992	2.6676e-26	1.36319e-22	1.35395e-31	5.22275e-47	7.27355e-25	2.16216e-28	p value
	C. INTRACELLULAR TRANSPORTATION SIGNAL GENERATORS
	1.TRK(A-N) signaling factor	2.0397	12.06	7.6513	16.322	2.5134	12.6549	13.4561	t=
		0.043965	1.7795e-20	1.93774e-12	2.00549e-28	0.0130845	8.56863e-21	3.0081e-22	p value
	2. Type II B calcium ATPase	0.9516	7.399	0.9492	13.9902	7.4131	6.8638	6.8034	t=
		0.342954	3.56587e-11	0.344162	2.16423e-23	8.34962e-12	7.59628e-10	4.47356e-10	p value
	3. TRANSCRIPTION FACTOR LIKE TRANSCRIPTS
	A. TRANSCRIPTION FACTORS CONTAINING BASIC DOMAINS
	1. bZIP transcription factor	0.6786	10.5959	0.184	20.3166	23.1312	14.2379	6.4455	t=
		0.498423	9.07503e-19	0.854311	2.3433e-33	6.00583e-39	7.45111e-24	1.30598e-09	p value
	2. Homoeodomain leucine zipper like protein
		0.1726	10.9690	9.7809	21.4194	13.5369	13.7416	14.7697	t=
		0.863166	1.27783e-17	6.23488e-16	6.92449e-35	1.70768e-26	9.12599e-23	1.45029e-24	p value
	3. MYB like transcription factor	1.6783	7.9443	13.1062	1.9226	11.6602	1.668	6.9281	t=
		0.0959428	8.2794e-12	1.28206e-21	0.0563312	6.23372e-19	0.0972651	1.4478e-10	p value
	4. Helix loop helix domain containing transcription factor
		0.1904	2.9849	1.3155	21.4864	14.7881	8.2918	16.28	t=
		0.849201	0.00345034	0.190219	5.61063e-35	1.49906e-25	7.1853e-13	7.35888e-29	p value
	5. Zinc finger (CCHC type)	1.0762	9.3252	8.8269	3.4174	15.6394	8.9887	2.6906	t=
		0.273872	1.75273e-14	1.25765e-14	0.00125296	4.74031e-26	5.98162e-14	0.00732176	p value
	6. Heat shock family protein	0.2670	7.0624	15.4824	15.7852	19.4239	16.5349	15.8352	t=
		0.789843	2.28868e-10	8.2366e-26	8.89385e-28	4.85956e-32	1.56181e-27	1.6877e-26	p value
	B. TRANSCRIPTION FACTOR ASSOCIATORS
	1. Polynucleotidyl transferase (FAR 1)	1.5579	6.5784	10.3385	13.7100	12.53	9.4758	6.2127	t=
		0.121817	4.02422e-09	4.35166e-17	6.7372e-23	6.4383e-21	1.84138e-15	2.1712e-08	p value
	2. Initiation factor 4a	2.6563	12.6488	25.3908	14.0199	23.2706	18.4503	21.1726	t=
		0.00936741	8.53326e-21	1.94973e-40	1.22804e-23	6.5233e-41	2.28896e-32	1.43862e-34	p value
	3. Prefoldin (ILR3)	1.3461	10.4324	1.7929	19.6218	5.7210	6.7643	0.6764	t=
		0.180782	1.73301e-17	0.07507	1.62061e-32	7.74204e-08	2.86483e-10	0.499787	p value
	4. High mobility group B like protein	1.1789	13.5034	4.2868	18.2155	23.545	13.6718	6.5781	t=
		0.240587	1.12993e-22	3.99329e-05	3.36361e-30	1.00272e-37	9.94651e-23	1.70546e-09	p value
	4. SUGAR METABOLISM RELATED TRANSCRIPTS
	1. Sucrose Synthase	1.6321	5.8960	11.4274	2.7134	12.8768	14.8623	15.2734	t=
		0.105363	4.57933e-08	1.72205e-18	0.00758335	3.34416e-21	1.00398e-24	3.95544e-27	p value
	2. β amylase	1.4395	3.3536	13.1138	3.6606	20.3481	20.3489	15.4508	t=
		0.152635	0.00100042	1.01861e-21	0.00035275	3.87044e-34	2.28054e-33	1.39065e-28	p value
	3. Invertase	0.1457	8.9022	12.7812	8.1194	18.729	15.3163	4.3485	t=
		0.88435	1.14276e-13	5.091e-21	1.87359e-13	3.58715e-31	1.54629e-25	2.98427e-05	p value
	5. β 1-3 GLUCANASE	0.4225	13.8055	5.3824	3.6528	15.1287	17.3078	17.0977	t=
		0.673279	7.14195e-23	4.65862e-07	0.000353737	1.56807e-27	8.94073e-29	1.93245e-28	p value
