# Supplementary material for: Fusarium oxysporum f.sp. ciceri Race 1 Induced Redox State Alterations Are Coupled to Downstream Defense Signaling in Root Tissues of Chickpea (Cicer arietinum L.)
Source: PLoS One. 2013 Sep 13;8(9):e73163. doi: 10.1371/journal.pone.0073163 (PMC3772884; doi:10.1371/journal.pone.0073163)
Supplement: Table S7 — Values error calculated during sugar assay. (XLS) [file pone.0073163.s018.xls]

## Sheet: Sheet1
	Supporting Table S7 Values of error calculated during sugar assay.
	GLUCOSE ASSAY
Column1	Column2	Column3	Column4	Column5	Column6	Column7	Column8
		1DPI	2DPI	3DPI	4DPI	5DPI	7DPI
1. JG 62 CONTROL	CONC OF GLUCOSE/ mg FRESH WT	107	77	144	117	97	154
	ERROR	± 3.9	± 7	± 3.65	± 1.45	± 4	± 3.75
		1DPI	2DPI	3DPI	4DPI	5DPI	7DPI
2. JG 62 INFECTED	CONC OF GLUCOSE/ mg FRESH WT	120	97	124	104	127	40
	ERROR	± 2.2	± 1.55	± 3.25	± 1.9	± 1.35	±3.6
		1DPI	2DPI	3DPI	4DPI	5DPI	7DPI
3. WR 315 CONTROL	CONC OF GLUCOSE/ mg FRESH WT	113	134	137	117	97	134
	ERROR	± 6.5	± 5	± 2	± 1.15	± 2.8	± 3.3
		1DPI	2DPI	3DPI	4DPI	5DPI	7DPI
4. WR 315 INFECTED	CONC OF GLUCOSE/ mg FRESH WT	107	90	113	113	107	140
	ERROR	± 3.5	± 2.65	± 1.05	± 1.4	± 4.5	± 4.6
	SUCROSE ASSAY
Column1	Column2	Column3	Column4	Column5	Column6	Column7	Column8
		1DPI	2DPI	3DPI	4DPI	5DPI	7DPI
1. JG 62 CONTROL	CONC OF SUCROSE/ mg FRESH WT	120	147	203	157	180	213
	ERROR	± 3.5	± 5	± 6.5	± 2.2	± 2.45	± 4.4
		1DPI	2DPI	3DPI	4DPI	5DPI	7DPI
2. JG 62 INFECTED	CONC OF SUCROSE/ mg FRESH WT	124	147	194	157	154	187
	ERROR	± 1.8	± 2.85	± 3.2	± 2.5	± 1.5	± 2.5
		1DPI	2DPI	3DPI	4DPI	5DPI	7DPI
3. WR 315 CONTROL	CONC OF SUCROSE/ mg FRESH WT	120	130	200	160	137	197
	ERROR	± 1.3	± 5	± 2.4	± 3.55	± 4.05	± 5
		1DPI	2DPI	3DPI	4DPI	5DPI	7DPI
4. WR 315 INFECTED	CONC OF SUCROSE/ mg FRESH WT	97	124	174	137	137	194
	ERROR	± 5	± 1.25	± 1	± 1.5	± 4	± 1.55
